# Supplementary material for: Imbalance in MICOS Proteins in Rat Liver Mitochondria in an Induced Hyperthyroidism Model
Source: Cells. 2025 Nov 27;14(23):1877. doi: 10.3390/cells14231877 (PMC12691126; doi:10.3390/cells14231877)
Supplement: Supplementary file 1 [file cells-14-01877-s001.zip]

Archive with 1 entries (1 files):
- cells-3978195-supplementary.pdf
